# Supplementary material for: Magnesium ions regulate the Warburg effect to promote the differentiation of enteric neural crest cells into neurons
Source: Stem Cell Res Ther. 2025 Jan 23;16:19. doi: 10.1186/s13287-024-04121-4 (PMC11755793; doi:10.1186/s13287-024-04121-4)
Supplement: Supplementary file 15 — Supplementary Material 15. [file 13287_2024_4121_MOESM15_ESM.xlsx]

## Sheet: Glycolysis
compound				isotopeLabel			NC-1	NC-2	NC-3	NC-4		MG-1	MG-2	MG-3	MG-4
Glucose 6-phosphate				C12 PARENT			0.3921	0.383574	0.386612	0.390903		0.338648	0.345008	0.347574	0.333185
				C13-label-1			0.0175183	0.019333	0.0123713	0.0330653		0.0162746	0.0192091	0.0209768	0.0105025
				C13-label-2			0.152709	0.156729	0.154045	0.138446		0.199086	0.181383	0.157429	0.185884
				C13-label-3			0.0372826	0.030896	0.0375067	0.0458006		0.0292255	0.0342474	0.037814	0.0242461
				C13-label-4			0.186019	0.18353	0.187251	0.171475		0.221086	0.20565	0.20643	0.219753
				C13-label-5			0.00773664	0.00910868	0.0057211	0.0115974		0.0115331	0.00515479	0.00713114	0.00119791
				C13-label-6			0.206635	0.216829	0.216493	0.208712		0.184146	0.209348	0.222644	0.225232
					C13-FLUX -RATIO		0.409559	0.417686	0.418258	0.407253		0.424835	0.43153	0.441087	0.448567
Fructose-6-phosphate				C12 PARENT			0.464067	0.450195	0.406618	0.470857		0.40194	0.432448	0.424307	0.409661
				C13-label-1			0.00336273	0.00401157	0.0100606	0.011957		0.00463753	0.010579	0.0168927	0.000912005
				C13-label-2			0.109006	0.107068	0.131575	0.103971		0.122651	0.111556	0.116609	0.14835
				C13-label-3			0.0506636	0.0455656	0.046902	0.0546059		0.0422611	0.0509815	0.0447676	0.03851
				C13-label-4			0.12918	0.119811	0.1569	0.122902		0.185375	0.139192	0.152683	0.128193
				C13-label-5			0	0.00853314	0.00120937	0.00792032		0.0071462	0	0.00931121	0
				C13-label-6			0.243721	0.264815	0.246734	0.227787		0.235989	0.255243	0.23543	0.274374
					C13-FLUX -RATIO		0.392068	0.410941	0.421329	0.380275		0.428315	0.412477	0.409047	0.428693
3-phosphoglycerate				C12 PARENT			1	0.789192	1	0.756245		0.699638	1	1	1
				C13-label-1			0	0	0	0		0	0	0	0
				C13-label-2			0	0	0	0		0	0	0	0
				C13-label-3			0	0.210808	0	0.243755		0.300362	0	0	0
					C13-FLUX -RATIO		0	0.210808	0	0.243755		0.300362	0	0	0
Serine				C12 PARENT			0.991763	0.994699	0.994308	0.992769		0.990799	0.994482	0.991196	0.992854
				C13-label-1			0	0	0	0		0	0	0	0
				C13-label-2			0	0.000278339	0	7.47643e-05		0	0	0.000285748	0
				C13-label-3			0.00823675	0.00502219	0.00569171	0.00715613		0.00920141	0.005518	0.00851785	0.00714637
					C13-FLUX -RATIO		0.00823675	0.00520775	0.00569171	0.00720597		0.00920141	0.005518	0.00870835	0.00714637
Glycine				C12 PARENT			0.99166	0.992931	0.994133	0.994663		0.995404	0.994126	0.994094	0.99763
				C13-label-1			0	0	0	0		0	0	0	0
				C13-label-2			0.00834041	0.00706882	0.00586692	0.00533669		0.00459594	0.00587446	0.00590587	0.00237031
					C13-FLUX -RATIO		0.00834041	0.00706882	0.00586692	0.00533669		0.00459594	0.00587446	0.00590587	0.00237031
Glycerophosphoglycerol				C12 PARENT			0.929989	0.932094	0.946164	0.932567		0.942902	0.93359	0.919602	0.937689
				C13-label-1			0	0	0	0		0	0.00283337	0.00811716	0
				C13-label-2			0.000297344	0	0	0		7.36797e-05	0	0.000632412	0
				C13-label-3			0.057672	0.0528692	0.0462586	0.0502367		0.0396168	0.0532008	0.0572438	0.0467421
				C13-label-4			0.0010159	0	0.000919927	0.000709732		0.00109295	0	0	0
				C13-label-5			0	0.00270708	0	0		0	0.00400257	0	0.00221726
				C13-label-6			0.0110253	0.0123299	0.0066578	0.0164861		0.0163148	0.00637318	0.0144047	0.0133519
					C13-FLUX -RATIO		0.0406377	0.0410204	0.0304004	0.0420776		0.0368764	0.0367813	0.0445903	0.0385707
Glycerol 3-phosphate				C12 PARENT			0.832588	0.799467	0.887629	0.846512		0.765142	0.91586	0.766644	0.679055
				C13-label-1			0	0	0	0		0	0	0	0
				C13-label-2			0	0	0	0		0	0	0	0
				C13-label-3			0.167412	0.200533	0.112371	0.153488		0.234858	0.0841399	0.233356	0.320945
					C13-FLUX -RATIO		0.167412	0.200533	0.112371	0.153488		0.234858	0.0841399	0.233356	0.320945
Pyruvate				C12 PARENT			0.645423	0.692359	0.720475	0.639575		0.631934	0.645427	0.646941	0.702865
				C13-label-1			0.00641401	0.00989231	0	0.00775688		0.00218677	0.00960544	0.0105155	0
				C13-label-2			0.00113773	0.0176894	0.00502477	0.0181432		0.000185138	0	0.00053176	0.00718181
				C13-label-3			0.347025	0.280059	0.2745	0.334525		0.365694	0.344968	0.342012	0.289953
					C13-FLUX -RATIO		0.349921	0.29515	0.27785	0.349206		0.366546	0.348169	0.345872	0.294741
Lactate				C12 PARENT			0.620744	0.642956	0.671126	0.636025		0.58677	0.607385	0.625367	0.609662
				C13-label-1			0.0107558	0.0115589	0.00769718	0.00824746		0.0102644	0.0119014	0.0103678	0.00967492
				C13-label-2			0.00766701	0.00928746	0.00797597	0.0074754		0.00635451	0.00534208	0.00881296	0.00507643
				C13-label-3			0.360833	0.336197	0.313201	0.348252		0.396612	0.375371	0.355452	0.375586
					C13-FLUX -RATIO		0.36953	0.346242	0.321084	0.355985		0.404269	0.3829	0.364783	0.382196
L-Alanine				C12 PARENT			0.9921	0.996102	0.994576	0.992526		0.987082	0.992094	0.99045	0.991276
				C13-label-1			0	0	0	0		0	0	0	0
				C13-label-2			0.000452004	0.000221234	0	0		0	0	0	9.68386e-06
				C13-label-3			0.00744806	0.00367663	0.00542379	0.0074739		0.0129177	0.00790557	0.00955005	0.00871415
					C13-FLUX -RATIO		0.0077494	0.00382412	0.00542379	0.0074739		0.0129177	0.00790557	0.00955005	0.00872061

## Sheet: TCA
compound		isotopeLabel			NC-1	NC-2	NC-3	NC-4	MG-1	MG-2	MG-3	MG-4
Citrate		C12 PARENT			0.629132	0.661222	0.654493	0.656808	0.632362	0.679137	0.660371	0.678431
		C13-label-1			0.0669909	0.0564224	0.0589005	0.0611411	0.0629191	0.053577	0.056603	0.04989
		C13-label-2			0.194832	0.185862	0.185721	0.181235	0.193205	0.169015	0.18565	0.172603
		C13-label-3			0.0641822	0.0583691	0.05944	0.0560002	0.0626027	0.0556642	0.0566128	0.0552936
		C13-label-4			0.0300424	0.0237811	0.0282046	0.0298682	0.0310242	0.0264573	0.0276527	0.028957
		C13-label-5			0.0130555	0.0131828	0.0125862	0.0137052	0.01457	0.0142234	0.0124689	0.013302
		C13-label-6			0.00176525	0.0011604	0.00065466	0.00124285	0.00331679	0.0019262	0.000642199	0.00152323
			C13-Flux Ratio		0.140873	0.128542	0.13139	0.131178	0.142331	0.124517	0.129092	0.125409
Fumarate		C12 PARENT			0.680128	0.667018	0.662056	0.725579	0.677988	0.707783	0.745485	0.716188
		C13-label-1			0.100975	0.130002	0.110898	0.0782688	0.110654	0.0920341	0.0646057	0.0854005
		C13-label-2			0.121931	0.103703	0.117116	0.120411	0.119477	0.112462	0.121343	0.113777
		C13-label-3			0.0819934	0.0818683	0.0743484	0.0602118	0.0711917	0.0683739	0.0547694	0.0638164
		C13-label-4			0.0149727	0.0174079	0.035582	0.0155288	0.0206885	0.0193472	0.0137961	0.0208182
			C13-Flux Ratio		0.162677	0.163161	0.177626	0.140461	0.161484	0.149867	0.131696	0.146919
Malate		C12 PARENT			0.696615	0.703901	0.716728	0.697231	0.691387	0.71774	0.71466	0.701532
		C13-label-1			0.0937208	0.0966918	0.0866984	0.0976397	0.0927298	0.0890917	0.0895971	0.0752344
		C13-label-2			0.126058	0.12254	0.115445	0.130042	0.12881	0.112644	0.119033	0.125096
		C13-label-3			0.0715018	0.0675153	0.0665125	0.0633174	0.0759471	0.0694916	0.0665979	0.0852062
		C13-label-4			0.0121043	0.00935157	0.0146162	0.0117693	0.0111269	0.0110324	0.0101118	0.0129311
			C13-Flux Ratio		0.15219	0.145431	0.143898	0.148688	0.155674	0.141746	0.141976	0.158192
Glutamate		C12 PARENT			0.679601	0.703675	0.688675	0.689273	0.678012	0.719844	0.715669	0.707579
		C13-label-1			0.0727408	0.0749809	0.0926741	0.0761353	0.0747005	0.0645188	0.0659934	0.0658391
		C13-label-2			0.178419	0.158212	0.157681	0.166769	0.17376	0.154467	0.160898	0.161497
		C13-label-3			0.0411403	0.0374346	0.0368126	0.0433795	0.0431152	0.0369352	0.0328347	0.0393142
		C13-label-4			0.0223962	0.0205411	0.0180534	0.0193945	0.023907	0.0190272	0.0192934	0.0205715
		C13-label-5			0.00570238	0.00515558	0.00610409	0.00504859	0.00650608	0.00520835	0.00531207	0.00519837
			C13-Flux Ratio		0.134219	0.12233	0.124242	0.128526	0.135945	0.117282	0.118005	0.123011
Aspartic acid		C12 PARENT			0.903416	0.924226	0.930138	0.905952	0.90766	0.925841	0.928311	0.926763
		C13-label-1			0.0293354	0.0252261	0.0158753	0.031316	0.0309077	0.0241471	0.0189927	0.0232282
		C13-label-2			0.0436912	0.0327141	0.0343441	0.0394684	0.0355742	0.0297629	0.0314357	0.0309453
		C13-label-3			0.0207741	0.0157353	0.0171282	0.021274	0.0231478	0.0178149	0.018685	0.0165993
		C13-label-4			0.00278291	0.00209829	0.0025142	0.0019893	0.00270991	0.00243418	0.00257527	0.0024637
			C13-Flux Ratio		0.0475429	0.0365634	0.0365012	0.045508	0.0455848	0.0367136	0.037055	0.0361929
Succinate		C12 PARENT			0.90801	0.970886	0.932835	0.934864	0.955938	0.965385	0.950724	0.940758
		C13-label-1			0.0225332	0	0	0.0265292	0	0.0056573	0.00811538	0.0107929
		C13-label-2			0.00610961	0.00690627	0.0242829	0	0.00802116	0.002431	0.00455316	0
		C13-label-3			0	0	0	0	0	0	0	0
		C13-label-4			0.0633476	0.0222073	0.042882	0.0386072	0.036041	0.0265271	0.0366072	0.0484491
			C13-Flux Ratio		0.0720357	0.0256605	0.0550235	0.0452395	0.0400516	0.0291569	0.0409127	0.0511473
Glutamine		C12 PARENT			0.998858	0.99758	0.998811	0.998963	0.999172	0.999577	0.999139	0.999522
		C13-label-1			0	0.00190028	0.000289517	0	0	0.00017512	0.000379043	0
		C13-label-2			0.000934164	0.000467576	0.000723197	0.000716246	0.000635429	0.00024768	0.000405855	0.000380545
		C13-label-3			0.000124569	5.21315e-05	0.000176536	0.000208233	0.00019286	0	7.60863e-05	9.72646e-05
		C13-label-4			8.28426e-05	0	0	0.000112553	0	0	0	0
		C13-label-5			0	0	0	0	0	0	0	0
			C13-Flux Ratio		0.000514681	0.000598365	0.000453104	0.000501481	0.000369888	0.000134096	0.000283802	0.000210577

## Sheet: PPP
compound		isotopeLabel			NC-1	NC-2	NC-3	NC-4		MG-1	MG-2	MG-3	MG-4
Erythrose 4-phosphate E4P		C12 PARENT			0.680014	0.618002	0.598025	0.607923		0.525036	0.707994	0.687564	0.640547
		C13-label-1			0	0.0778627	0.0296709	0		0	0	0	0
		C13-label-2			0	0	0	0		0.0738748	0	0	0
		C13-label-4			0.319986	0.304135	0.372304	0.392077		0.401089	0.292006	0.312436	0.359453
			C13-FLUX RATIO		0.319986	0.323601	0.379722	0.392077		0.438027	0.292006	0.312436	0.359453
6-phosphogluconic acid （6-PG）		C12 PARENT			0.583665	0.337211	0.589182	0.808747		0.482857	0.391299	0.522776	0.657684
		C13-label-1			0.195495	0	0.195108	0		0	0.368322	0.186244	0
		C13-label-2			0.22084	0.662789	0.21571	0.191253		0.517143	0.240379	0.29098	0.342316
		C13-label-3			0	0	0	0		0	0	0	0
		C13-label-4			0	0	0	0		0	0	0	0
		C13-label-5			0	0	0	0		0	0	0	0
		C13-label-6			0	0	0	0		0	0	0	0
			C13-FLUX RATIO		0.318588	0.662789	0.313264	0.191253		0.517143	0.42454	0.384102	0.342316
ribose-5-phosphate R5P		C12 PARENT			0.854116	0.583006	0.692343	0.838673		0.623185	0.828334	0.824125	0.859887
		C13-label-1			0.00251109	0.0319826	0.00220006	0.0121075		0	0	0.00340013	0
		C13-label-2			0.0341231	0.218579	0.114879	0.0424196		0	0.0237951	0.0403177	0.0799822
		C13-label-3			0.051711	0.12009	0.11545	0.0589531		0.263414	0.0629213	0.0423946	0.0601304
		C13-label-4			0.0175432	0	0.0188803	0.00899293		0	0	0.0105447	0
		C13-label-5			0.0399957	0.0463417	0.0562466	0.038854		0.113401	0.0849498	0.0792182	0
			C13-FLUX RATIO		0.0992084	0.212224	0.187013	0.10081		0.271449	0.132221	0.129898	0.0680711
Sedoheptoluse-7-phosphate		C12 PARENT			0.314883	0.360249	0.247643	0.279618		0.304836	0.344597	0.511988	0.302486
		C13-label-1			0	0	0	0		0	0	0	0.0235336
		C13-label-2			0.225046	0.179746	0.326249	0.232173		0.216293	0.236566	0.298163	0.312358
		C13-label-3			0.108282	0.16814	0.151921	0.197052		0.154336	0.141191	0.0502117	0.119753
		C13-label-4			0.121007	0.06487	0.0649571	0.0737773		0.0909292	0.205977	0.139637	0.109683
		C13-label-5			0.129577	0.162749	0.177832	0.13403		0.173504	0.025935	0	0.0479115
		C13-label-6			0	0	0	0.0105992		0.0171643	0	0	0
		C13-label-7			0.101205	0.0642461	0.0313974	0.0727504		0.0429381	0.045735	0	0.0842741
			C13-FLUX RATIO		0.373612	0.34098	0.353862	0.370516		0.361483	0.310061	0.186501	0.325103
GSH		C12 PARENT			0.890875	0.888815	0.928044	0.91935		0.878411	0.879302	0.846431	0.902456
		C13-label-1			0.0258344	0.0418957	0.00463991	0.0177613		0.0151136	0.0224814	0.0463172	0.0172846
		C13-label-2			0.0656082	0.0459305	0.0556825	0.0523882		0.0737645	0.0750056	0.0732426	0.0692341
		C13-label-3			0.00958022	0.0118741	0.00599094	0.00430577		0.0235163	0.0179514	0.0269723	0.00579216
		C13-label-4			0.00810201	0.00432124	0.00318882	0.00619453		0.00339325	0	0	0
		C13-label-5			0	0.00716322	0.00245388	0		0.00580175	0.00525941	0.00703656	0.00523334
		C13-label-6			0	0	0	0		0	0	0	0
		C13-label-7			0	0	0	0		0	0	0	0
			C13-FLUX RATIO		0.0311714	0.0317829	0.0227146	0.0228904		0.0393962	0.036092	0.0441289	0.0284709
ATP		C12 PARENT			0.918601	0.848357	0.879234	0.851328		0.784297	0.838526	0.878005	0.825209
		C13-label-1			0	0.0262033	0.0105023	0		0.035601	0.0283047	0	0.0224895
		C13-label-2			0.0213538	0.0336067	0.0225768	0.0181022		0.0492919	0.0391519	0.035223	0.0506643
		C13-label-3			0.0207506	0.0308503	0.046547	0.0269869		0.0560484	0.0389842	0.0274981	0.0290216
		C13-label-4			0.0167265	0.0231707	0.00173823	0.0400926		0.0195666	0.000877595	0.0226623	0.0166012
		C13-label-5			0.0225684	0.0378118	0.0394016	0.0634904		0.0551947	0.0541558	0.0366115	0.0547827
		C13-label-6			0	0	0	0		0	0	0	0.00123184
		C13-label-7			0	0	0	0		0	0	0	0
			C13-FLUX RATIO		0.0406725	0.0668156	0.0570368	0.0849982		0.0937957	0.0711214	0.0609496	0.0797989
